# Supplementary material for: A risk screening tool for ethical appraisal of evidence-generating initiatives
Source: BMC Med Ethics. 2015 Jul 7;16:47. doi: 10.1186/s12910-015-0039-3 (PMC4494793; doi:10.1186/s12910-015-0039-3)
Supplement: Additional file 1: — Public Health Ontario Risk Screening Tool 2.0. [file 12910_2015_39_MOESM1_ESM.xlsm]

## Sheet: Risk_Screening_Tool 
	Public Health Ontario RISK SCREENING TOOL 2.0
	This tool may be freely used without permission for non-commercial purposes only and provided that appropriate credit is given to Public Health Ontario. No changes and/or modifications to the content may be made without explicit permission from Public Health Ontario. Public Health Ontario takes no responsibility for the use of the tool by third parties. © Public Health Ontario (Ontario Agency for…
	LEAD APPLICANT AND PROJECT INFORMATION
	Project Title:
	First Name:
	Last Name:
	Position Title:
	Lead Program Area/Department and Name of Organization:
	If Lead Applicant is a student, please indicate name of supervisor, and name and type of program (Undergrad, Masters, PhD, Post-Doc, Resident):
	CONTACT PERSON FOR PROJECT CORRESPONDENCE
		Same as Lead Applicant (if not, then please fill in contact information below)	FALSE
	First Name:
	Last Name:
	Position Title:
	Lead Program Area/Department and Organization:
	OTHER ETHICS BOARD APPROVALS
	Will the proposed project be reviewed, or has the proposed project been approved, by another Ethics Review Board or Research Ethics Board?
		No (If NO, proceed with completion of form)	FALSE	0
		Yes (If YES, RST completion may not be required. Please check with the Ethics Office.)	FALSE	0
	(Note: The numbers in the left hand column are the score to determine level of review 0 = no further review, archive for random audit; 1 = consultation with ethics office needed to determine risk review level; 2 = delegated ERB review; 3 = full board review. Scores are not added. Highest number reached is the review level. Projects with final score of 2 may be routed to full board review, based o…
	SECTION 1: ADMINISTRATIVE SCREEN
	1.1 Is there an administrative reason why this project should receive Ethics Review Board (ERB) review? Select all that apply.
1		Condition of external sponsor/funder. Please specify name of sponsor/funder:	FALSE	0
1		Required for use or disclosure of personal health information	FALSE	0
1		Other. Please specify:	FALSE	0
0		None of the above	FALSE	0
	SECTION 2: SENSITIVITY
	2.1 Are analyses or reporting planned regarding any of the following potentially vulnerable populations or groups? Select all that apply.
2		Institutionalized individuals	FALSE	0
2		Persons engaging in illegal activity	FALSE	0
2		Persons associated with or engaged in potentially stigmatizing conditions or activities (e.g., drug use, diagnosed with XDR-TB)	FALSE	0
2		First Nations, Inuit or Métis Peoples	FALSE	0
1		Named ethnic, faith-based or other groups	FALSE	0
1		Identifiable neighbourhoods or communities	FALSE	0
1		Other groups for which the findings might create harm (specify):	FALSE	0
0		None of the above	FALSE	0
	2.2 Is it likely that if released or reported, information collected (directly from participants or from existing data sources) could lead to social or psychological harm (e.g., discrimination, harm to reputation), or professional legal or economic conseq
0		No	FALSE	0
2		Yes	FALSE	0
1		Unsure	FALSE	0
	2.3 Will the project produce test results or findings (e.g., Body Mass Index, lab test results, mental health scores) about identifiable individuals that a reasonable person would want to know (e.g., informing diagnostic, treatment or lifestyle decisions)?
0		No	FALSE	0
2		Yes	FALSE	0
	2.4 Will there be any reporting or disclosure of information about identifiable individuals to any of the following? Select all that apply.
2		Participants themselves (e.g., personal test results)	FALSE	0
3		Participants' physicians or other health care providers (i.e., health information about individual patients). Does not include reports to health units.	FALSE	0
2		Health units (e.g., a reportable condition)	FALSE	0
1		Other. Please specify:	FALSE	0
0		None of the above	FALSE	0
	SECTION 3: PARTICIPANT SELECTION, RECRUITMENT AND CONSENT
	3.1 Will you be identifying or contacting participants/data subjects by accessing non-public information (e.g., health records, non-public lists, referrals from other participants)?
0		No	FALSE	0
		Yes - If yes, who will be accessing the records and/or making contact with participants? Select all that apply.	FALSE
0		Authorized agent of the information custodian, not the project team member	FALSE	0
0		Project team member, who has authorized access to information	FALSE	0
2		Project team member, not the information custodian	FALSE	0
2		Enrolled participants will provide non-public information about others	FALSE	0
1		Other. Please specify:	FALSE	0
	3.2 Will you be obtaining consent (and assent if applicable) from individual participants (and/or their parents or other substitute decision makers as appropriate)?
0		No – If No, indicate the reason consent is not required from the list below (select one):	FALSE	0
0		No. Using publically available information	FALSE	0
0		No. Using isolates (e.g., bacteria, viruses) and associated clinical data (if applicable) that are non-identifiable or anonymized	FALSE	0
0		No. Using non-identifiable or anonymized survey data from existing sources	FALSE	0
0		No. Using non-identifiable or anonymized clinical (e.g. medical or dental) records	FALSE	0
1		No. Other reason. Please specify:	FALSE	0
1		Yes – If Yes, will you include any of the following groups who might have reduced capacity to provide an informed or voluntary consent? Select all that apply.	FALSE	0
2		Children (0 to< 18 years of age)	FALSE	0
2		Adults (18 or more years of age) with impaired cognitive function	FALSE	0
2		People who, because of their current circumstances, may feel pressured to participate (e.g., client/ patient of project team member, students, employees, institutionalized individuals)	FALSE	0
1		Unsure	FALSE	0
	3.3 Will there be any deception of participants or incomplete disclosure during the consent process?
0		No	FALSE	0
3		Yes	FALSE	0
	SECTION 4: DATA/SAMPLE COLLECTION
	4.1 Does this project involve direct participation of individuals or groups?
0		No	FALSE	0
		Yes – If yes, what type of interaction will there be with the participant for the purpose of the project? Select all that apply.	FALSE	0
1		Primary data collection (e.g., survey, questionnaire, interview, focus group)	FALSE	0
3		Might questions cause psychological distress or discomfort (e.g., painful memories)?	FALSE	0
1		Photographs	FALSE	0
1		Audio recording	FALSE	0
2		Video recording	FALSE	0
2		Physical measures. Please specify:	FALSE	0
2		Biological samples taken	FALSE	0
2		Assignment of participants to an intervention for project purposes	FALSE	0
1		Other. Please specify:	FALSE	0
		For studies involving direct participation, is it anticipated that some participants might be particularly vulnerable to project-related harms including physical, psychological or social harms (e.g., acutely ill, experiencing critical life event)?
0		No	FALSE	0
2		Yes	FALSE	0
	4.2 Does this project involve the use of existing, non-publically available data about human participants/data subjects (e.g., health records, administrative databases, reportable disease registries)?
0		No	FALSE	0
		Yes – If Yes, who will retrieve records?	FALSE	0
0		Accessed by authorized agent of information custodian and shared with project team in secure, non-identifiable format	FALSE	0
0		Accessed by authorized agent of information custodian who is a project team member, and working with an extracted dataset that is not identifiable	FALSE	0
2		Accessed by authorized agent of information custodian (who may be project team member) and shared with project team in identifiable format	FALSE	0
	4.3 Does the project involve the use of human tissue or biological materials derived from human tissue (e.g., bacteria, viruses)?
0		No	FALSE	0
		Yes - If Yes, please specify nature of use. Select all that apply.	FALSE
		Human tissue (e.g., blood, cells, tissue culture). If yes, what type of use? If yes, what type of use?	FALSE
2		Long-term storage of samples for future unspecified use (i.e., new storage initiated for project, not routine storage related to clinical use)	FALSE	0
2		Genetic (DNA or RNA) analysis	FALSE	0
1		Other	FALSE	0
		Use of existing banked or cultured isolates (e.g., bacteria, viruses). If yes, which of the following apply?	FALSE	0
0		No clinical or patient demographic information will be used in analysis	FALSE	0
0		Non-identifiable clinical or patient demographic information will be used in the analysis (e.g., sex, age, vaccination status, region)	FALSE	0
1		Indirectly identifying (including potentially identifying) clinical or patient demographic information will be used in analysis (e.g., postal code, diagnostic codes, treatment details, uncommon characteristics)	FALSE	0
2		Identifiable patient information will be linked to isolates (e.g., name, OHIP number)	FALSE	0
1		New extraction and use of isolates (e.g., bacteria, viruses) from human tissue specifically for the current project (does not include routine extraction for clinical use)	FALSE	0
	4.4 Does this activity involve direct observation of individuals?
0		No	FALSE	0
		Yes – If yes, what type of observation? Select all that apply.	FALSE	0
2		Direct observation by an individual	FALSE	0
2		Observation through a camera or equivalent	FALSE	0
3		Monitoring through some form of device or sensor (e.g., wireless tracking device)	FALSE	0
1		Other. Please specify:	FALSE	0
	4.5 Does this activity involve access to private property (e.g., homes, private businesses)?
		No
0		Yes	FALSE	0
1			FALSE	0
	4.6 Does this activity involve analysis of documents (e.g., guidelines, policies, memos, e-mails) that are not in the public domain? Does not apply to documents where the project team member is the author.
0		No	FALSE	0
0		Yes, organizational guidelines, policies, manuals, etc. are provided by an authorized representative of the organization	FALSE	0
1		Yes, other. Please specify:	FALSE	0
	SECTION 5: IDENTIFIABILITY AND PRIVACY RISK
	5.1 Will there be collection or use of directly identifying personal information (e.g., name, address, email, telephone number, health insurance number)?
0		No	FALSE	0
0		Yes, for contact or consent, but data cannot be linked to identifiers	FALSE	0
1		Yes, to collect or pull the data, but the working data set will not contain direct identifiers	FALSE	0
1		Yes, for linking data sets only, then de-identified prior to analysis	FALSE	0
2		Yes, individuals will be identifiable during the analysis	FALSE	0
2		Yes, results will be linked to an identifiable individual	FALSE	0
	5.2 Will there be collection or use of indirectly identifying personal information about individuals?
0		No	FALSE	0
		Yes. Select all that apply.	FALSE	0
1		Dates (e.g., date of birth, admissions, treatments, procedures)	FALSE	0
1		Full postal code or dissemination area	FALSE	0
0		Partial postal code (forward sortation area), region, health unit or census tract	FALSE	0
1		Any uncommon characteristic where there is a reasonable risk of re-identification	FALSE	0
1		Other. Please specify:	FALSE	0
	5.3 Will there be collection or use of data that would identify communities, neighbourhoods or other groups or organizations (e.g., schools, institutions, programs)?
0		No	FALSE	0
0		Yes, but publically available information	FALSE	0
1		Yes, not publically available information	FALSE	0
	5.4 Will there be any linkage of two or more data sources at the individual record level (i.e., to amass more data about particular individuals)?
0		No	FALSE	0
0		Yes , linkage will be done by information custodian within a secure system and results will be released to the project team only in aggregate	FALSE	0
1		Yes , linkage will be done by information custodian within a secure system and individual level results will be released to study team	FALSE	0
2		Yes, linkage likely to produce identifiable information	FALSE	0
	SECTION 6: COMMERCIAL INTERESTS
	6.1 Does this activity involve? Select all that apply.
1		Private sector partnerships or funding	FALSE	0
1		Financial interests (potential commercializable products or intellectual property interests)	FALSE	0
0		None of the above	FALSE	0
	SECTION 7: ADDITIONAL COMMENTS (NOTE: COMPLETION OF THIS SECTION IS OPTIONAL)
	7.1 Is there anything else not yet mentioned in this form that you feel is relevant to an appreciation of the risk associated with the project?
1				0
	OVERALL SCORE
	0	No risks identified
	LEGEND:
		Missing Response
	Score	Comment
	0	No risks identified
	1	Likely low risk. Additional information may required.
	2	Minimal risk
	3	Greater than minimal risk
